# Supplementary material for: Influence of Photosensitizer on Photodynamic Therapy for Peri-Implantitis: A Systematic Review
Source: Pharmaceutics. 2024 Feb 22;16(3):307. doi: 10.3390/pharmaceutics16030307 (PMC10975756; doi:10.3390/pharmaceutics16030307)
Supplement: Supplementary file 1 [file pharmaceutics-16-00307-s001.zip]

Archive with 1 entries (1 files):
- pharmaceutics-2740404-supplementary.pdf
